# Supplementary material for: Evaluation of Mucociliary Clearance by Three Dimension Micro-CT-SPECT in Guinea Pig: Role of Bitter Taste Agonists
Source: PLoS One. 2016 Oct 10;11(10):e0164399. doi: 10.1371/journal.pone.0164399 (PMC5056690; doi:10.1371/journal.pone.0164399)
Supplement: S1 Fig — (XLSX) [file pone.0164399.s001.xlsx]

## Sheet: Hoja1
Figure S1
NMTR (mm/min)
Control	Chloroquine 1mM	Denatonium 1 mM	Saccharin 1 mM
0.491667	0.625	0.653333	0.5
0.466667	0.601667	0.651667	0.586667
0.516667	0.658333	0.688333	0.575
0.208333	0.481667	0.708333	0.496667
0.291667	0.568333	0.54	0.535
0.356667	0.358333	0.663333	0.516667
0.355	0.411667	0.615	0.5
0.363333	0.596667	0.663333	0.428333
0.351667	0.658333	0.686667	0.441667
