# Supplementary material for: Evaluation of Mucociliary Clearance by Three Dimension Micro-CT-SPECT in Guinea Pig: Role of Bitter Taste Agonists
Source: PLoS One. 2016 Oct 10;11(10):e0164399. doi: 10.1371/journal.pone.0164399 (PMC5056690; doi:10.1371/journal.pone.0164399)
Supplement: S2 Fig — (XLSX) [file pone.0164399.s002.xlsx]

## Sheet: Chloroquine
CBF0	10-8 M	10-7 M	10-6 M	10-5 M	10-4 M
10	14	14.5	15	16	15
8.5	8	12	12	14	14
8.5	8.5	8	9.5	10.5	12
9.5	9	8	9.5	11	12
9.5	10	11.5	11.5	11.5	12
9.5	8.5	8.5	10.5	11	11
9	10.5	10.5	9	10.5	13
11.5	11.5	11.5	11	13	13
9	10	10	10.5	12	11
8.5	8.5	8	8.5	9.5	9
14.5	16	16.5	16.5	17.5	16.5
9.5	9.5	8	10	10.5	9.5
8.5	10	9	9	9	8
9	8	8	8.5	8.5	9

## Sheet: Denatonium
Figure S2
Ciliary beat frequency
Denatonium
CBF0	10-8 M	10-7 M	10-6 M	10-5 M	10-4 M
12	8	8	14.5	15	15
9	10	10	11.5	11.5	9
9.5	8	8	9.5	12.5	12.5
12	11	12.5	12.5	15.5	15.5
13.5	11.5	13.5	14.5	16.5	17.5
9.5	8	8.5	8.5	9.5	9
9	9	9.5	11.5	9	9
10	11.5	11.5	10.5	10	11
8.5	9	8	10	11	13
8.5	9	8.5	9	11	12
10.5	11	11	10.5	12	12.5
8.5	10.5	12.5	11.5	11.5	11
8.5	10	11	9	11	11
Diphenidol
CBF0	10-8 M	10-7 M	10-6 M	10-5 M
12	10.5	13	15.5	15.5
10	8.5	11.5	11.5	11.5
9.5	9.5	10	10	10
9	9.5	10	10	10
8.5	8	7.5	8.5	9
10.5	10.5	11	12	12
11	10.5	10.5	10.5	11.5
8	10.5	10.5	10	10
8.5	9	11	11.5	11.5
Phenanthroline
CBF0	10-8 M	10-7 M	10-6 M	10-5 M	10-4 M
11.5	11.5	11.5	11.5	12	11
9.5	9.5	9.5	8.5	9	10
8	10	10	10.5	9	9.5
11	11.5	11.5	9.5	9.5	10
10	9.5	10	9.5	9.5	9.5
10.5	10	9.5	10.5	9.5	9
11	11	10	10	10	9.5
10.5	10.5	10.5	10.5	10.5	11.5
Quinine
CBF0	10-8 M	10-7 M	10-6 M	10-5 M	10-4 M
11.5	12	12.5	12.5	13.5	12
9.5	10	10	10	11	12
10.5	10.5	10.5	11.5	11.5	12.5
10.5	10.5	10.5	10.5	13	13
9	10	10.5	10.5	11.5	12
Saccharin
CBF0	10-7 M	10-6 M	10-5 M	10-4 M	10-3 M
10	10.5	10	9.5	10.5	10
9.5	10	9	10	10.5	11.5
8.5	7.5	8.5	9	9.5	11
8.5	7	8	8	12.5	13
10	10	10	10	12.5	13.5
9	11	11	9.5	9.5	11.5
7.5	7	9.5	9	8.5	11
10.5	9	9.5	11	12.5	14.5
11.5	12.5	11	15	15	15
10.5	11.5	10.5	11	11	11

## Sheet: Diphenidol
CBF0	10-8 M	10-7 M	10-6 M	10-5 M
12	10.5	13	15.5	15.5
10	8.5	11.5	11.5	11.5
9.5	9.5	10	10	10
9	9.5	10	10	10
8.5	8	7.5	8.5	9
10.5	10.5	11	12	12
11	10.5	10.5	10.5	11.5
8	10.5	10.5	10	10
8.5	9	11	11.5	11.5

## Sheet: Phenanthroline
CBF0	10-8 M	10-7 M	10-6 M	10-5 M	10-4 M
11.5	11.5	11.5	11.5	12	11
9.5	9.5	9.5	8.5	9	10
8	10	10	10.5	9	9.5
11	11.5	11.5	9.5	9.5	10
10	9.5	10	9.5	9.5	9.5
10.5	10	9.5	10.5	9.5	9
11	11	10	10	10	9.5
10.5	10.5	10.5	10.5	10.5	11.5

## Sheet: Quinine
CBF0	10-8 M	10-7 M	10-6 M	10-5 M	10-4 M
11.5	12	12.5	12.5	13.5	12
9.5	10	10	10	11	12
10.5	10.5	10.5	11.5	11.5	12.5
10.5	10.5	10.5	10.5	13	13
9	10	10.5	10.5	11.5	12

## Sheet: Saccharin
CBF0	10-7 M	10-6 M	10-5 M	10-4 M	10-3 M
10	10.5	10	9.5	10.5	10
9.5	10	9	10	10.5	11.5
8.5	7.5	8.5	9	9.5	11
8.5	7	8	8	12.5	13
10	10	10	10	12.5	13.5
9	11	11	9.5	9.5	11.5
7.5	7	9.5	9	8.5	11
10.5	9	9.5	11	12.5	14.5
11.5	12.5	11	15	15	15
10.5	11.5	10.5	11	11	11
