# Supplementary material for: Evaluation of Mucociliary Clearance by Three Dimension Micro-CT-SPECT in Guinea Pig: Role of Bitter Taste Agonists
Source: PLoS One. 2016 Oct 10;11(10):e0164399. doi: 10.1371/journal.pone.0164399 (PMC5056690; doi:10.1371/journal.pone.0164399)
Supplement: S3 Fig — (XLSX) [file pone.0164399.s003.xlsx]

## Sheet: Hoja1
	Figure S3
	% of DTPA Tc99m radiation intensity
	Time (min)	Control
	0	100	100	100	100	100	100	100	100	100	100	100	100
	4	92.7476	90.6548	98.354	91.3546	84.358	98.6245	91.354	85.365	91.354	93.774	94.652	97.8774
	8	95.4912	96.34	98.45	90.24	98.35	99.356	94.24	90.68	99.35	91.35	95.54	95.98
	12	80.4982	79.354	81.24	82.462	82.346	78.463	77.119	82.554	80.64	80.624	80.422	80.032
	16	74.355	65.324	77.24	78.35	65.87	82.45	68.35	81.47	77.544	61.877	79.68	78.35
	20	68.6967	64.432	71.26	71.58	62.45	75.64	62.85	72.36	71.57	60.57	71.58	72.57
	24	64.2979	62.2468	62.58	60.58	61.25	74.24	57.35	70.58	70.59	55.047	58.57	72.57
	28	61.4843	60.324	64.2199	58.1078	51.9328	70.842	51.9833	69.028	69.428	51.0128	60.2108	69.112
	32	63.9513	60.652	65.581	58.65	52.57	70.358	52.47	75.65	74.346	52.44	62.0387	69.55
	36	60.8668	55.074	64.57	50.47	50.44	69.87	52.04	74.15	72.24	50.47	62.49	68.98
	40	55.934	52.68	60.84	44.67	49.74	60.74	51.57	70.45	61.44	44.74	60.77	60.44
	44	50.435	50.147	54.67	40.357	45.24	58.47	50.47	60.48	50.47	41.25	55.48	50.47
	48	44.8049	43.254	48.68	38.47	40.17	55.24	46.35	50.74	42.58	40.74	49.35	40.25
	52	41.5543	46.55	36.55	43.05	40.05	47.55	35.55	44.1	39	46.55	36.55	46.55
	56	41.2864	36.28	36.28	41.79	42.63	42.69	45.286	43.829	48.739	36.219	36.839	46.29
	60	40.6677	45.6677	35.6677	42.1677	42.1677	42.1677	34.6677	43.2177	38.117	45.667	35.031	45.057
	120	27.3536	27.107	22.3536	28.8536	28.8536	28.8536	27.031	26.0127	28.0357	27.107	27.353	27.3007
	240	12.1212	10.1212	10.1025	11.215	14.3145	14.132	10.121	12.671	12.571	13.121	12.205	12.125
	360	9.52497	20.525	7.52497	14.025	2.02497	11.025	3.52497	2.07497	2.97497	17.525	2.52497	19.525
	Time (min)	Chloroquine 1mM
		Mean	SD	N
	0	100	100	100	100	100	100	100	100	100	100	100	100
	4	98.7476	100	93.4016	97.4716	96.3316	100	92.5686	94.9316	100	100	97.0956	99.4376
	8	95.4912	100	90.1452	94.2152	93.0752	100	89.3122	91.6752	99.4072	97.4712	93.8392	96.1812
	12	78.4982	83.7382	73.1522	77.2222	76.0822	84.7472	72.3192	74.6822	89.4142	75.4782	70.8462	89.1882
	16	72.355	77.595	61.009	65.079	64.939	84.604	60.176	62.539	86.271	74.335	70.703	89.045
	20	66.6967	71.9367	61.3507	65.4207	64.2807	72.9457	60.5177	62.8807	70.6127	68.6767	65.0447	82.3867
	24	67.2979	72.5379	61.9519	65.0219	64.8819	73.5469	61.1189	63.4819	71.2139	69.2779	64.6459	79.9879
	28	66.4843	71.7243	61.1383	55.2083	64.0683	76.7333	60.3053	62.6683	70.4003	68.4643	64.8323	89.1743
	32	66.9513	72.1913	61.6053	65.6753	64.5353	73.2003	60.7723	63.1353	70.8673	68.9313	65.2993	87.6413
	36	54.8668	60.1068	49.5208	53.5908	52.4508	61.1158	48.6878	51.0508	58.7828	56.8468	53.2148	85.5568
	40	52.934	58.174	47.588	51.658	50.518	59.183	46.755	49.118	56.85	54.914	51.282	83.624
	44	50.435	55.675	45.089	49.159	48.019	56.684	44.256	46.619	54.351	52.415	48.783	71.125
	48	41.8049	47.0449	36.4589	40.5289	39.3889	48.0539	35.6259	37.9889	45.7209	43.7849	40.1529	62.4949
	52	42.5543	47.7943	37.2083	41.2783	40.1383	48.8033	36.3753	38.7383	46.4703	44.5343	40.9023	53.2443
	56	48.2864	53.5264	42.9404	47.0104	45.8704	54.5354	42.1074	44.4704	52.2024	50.2664	46.6344	48.9764
	60	41.6677	46.9077	36.3217	40.3917	39.2517	47.9167	35.4887	37.8517	45.5837	43.6477	40.0157	44.3577
	120	22.3536	27.5936	17.0076	21.0776	19.9376	28.6026	16.1746	18.5376	26.2696	24.3336	20.7016	20.0436
	240	13.1212	18.3612	7.77525	11.8453	10.7052	19.3702	6.94225	9.30525	17.0373	15.1013	11.4693	20.8113
	360	8.52497	13.765	3.17897	7.24897	6.10897	14.774	2.34597	4.70897	12.441	10.505	6.87297	11.215
		Denatonium 1 mM
		Mean	SD	N
	0	100	100	100	100	100	100	100	100	100	100	100	100
	4	92.7476	99.9886	83.5556	90.2976	95.6176	92.1776	98.5946	87.0676	98.7276	86.3976	89.365	100
	8	95.4912	100	70.2992	96.0412	98.3612	96.9212	100	89.8112	100	95.1412	89.1352	100
	12	79.4982	82.7392	74.3062	77.0482	82.3682	78.9282	81.3452	77.8182	81.4782	77.1482	81.1422	80.0782
	16	70.355	71.596	69.163	70.905	70.225	69.785	71.202	68.675	71.335	69.005	69.999	72.935
	20	68.6967	75.9377	59.5047	66.2467	71.5667	68.1267	74.5437	63.0167	74.6767	62.3467	60.3407	79.2767
	24	68.2979	75.5389	59.1059	65.8479	71.1679	67.7279	74.1449	62.6179	72.2779	61.9479	68.9419	77.8779
	28	68.4843	75.7253	59.2923	66.0343	71.3543	67.9143	74.3313	62.8043	74.4643	62.1343	60.1283	77.0643
	32	63.9513	68.1923	61.7593	64.5013	64.8213	63.3813	66.7983	59.2713	64.9313	57.6013	59.5953	73.5313
	36	60.8668	63.1078	58.6748	59.4168	60.7368	60.2968	61.7138	59.1868	61.8468	57.5168	59.5108	65.4468
	40	55.934	63.175	46.742	53.484	58.804	55.364	61.781	50.254	61.914	49.584	49.578	65.514
	44	50.435	52.676	49.243	47.985	50.305	49.865	51.282	48.755	50.415	48.085	48.079	54.015
	48	44.8049	43.0459	44.6129	42.3549	44.6749	44.2349	48.6519	39.1249	44.7849	43.4549	39.4489	52.3849
	52	41.5543	48.7953	32.3623	39.1043	44.4243	40.9843	47.4013	35.8743	47.5343	35.2043	33.1983	50.1343
	56	41.2864	48.5274	32.0944	38.8364	44.1564	40.7164	47.1334	35.6064	47.2664	34.9364	32.9304	51.8664
	60	42.6677	49.9087	33.4757	40.2177	45.5377	42.0977	48.5147	36.9877	48.6477	36.3177	34.3117	50.2477
	120	24.3536	31.5946	25.1616	21.9036	27.2236	23.7836	20.2006	18.6736	20.3336	28.0036	25.9976	23.9336
	240	16.1212	23.3622	6.92925	13.6713	18.9913	15.5512	21.9683	10.4413	12.1013	15.7713	17.7653	20.7013
	360	9.52497	16.766	0.33297	7.07497	12.395	8.95497	15.372	13.845	6.50497	8.17497	9.16897	9.10497
		Saccharin 1 mM
		Mean	SD	N
	0	100	100	100	100	100	100	100	100	100	100	100	100
	4	92.7476	99.0976	85.6796	86.8776	99.2196	84.7676	100	83.3856	99.8166	98.1632	82.7676	100
	8	95.4912	101.841	88.4232	89.6212	100	87.5112	100	85.1292	100	98.1702	85.5112	100
	12	81.4982	80.8482	79.4302	79.6282	80.9702	78.5182	82.1572	82.1362	81.5672	79.027	80.5182	82.3682
	16	74.355	70.705	73.287	74.485	74.827	74.375	78.014	74.993	76.424	72.3687	74.375	77.225
	20	69.6967	76.0467	62.6287	63.8267	76.1687	61.7167	77.3557	60.3347	76.7657	70.9699	59.7167	77.5667
	24	68.2979	74.6479	61.2299	62.4279	74.7699	60.3179	75.9569	58.9359	75.3669	71.1563	59.3179	76.1679
	28	68.4843	74.8343	61.4163	62.6143	74.9563	60.5043	76.1433	59.1223	75.5533	69.6233	58.5043	76.5428
	32	66.9513	73.3013	59.8833	61.0813	73.4233	58.9713	74.6103	67.5893	64.0203	63.5388	66.9713	68.8213
	36	60.8668	61.2168	60.7988	60.9968	61.3388	56.8868	63.5258	58.5048	63.9358	58.606	60.8868	63.7368
	40	55.934	62.284	48.866	50.064	62.406	47.954	63.593	46.572	63.003	58.107	45.954	64.804
	44	55.435	61.785	48.367	55.565	56.907	47.455	53.094	49.073	52.504	51.4769	55.455	53.305
	48	44.8049	51.1549	44.7369	44.9349	44.2769	36.8249	42.4639	45.4429	41.8739	44.2263	44.8249	52.6749
	52	41.5543	47.9043	34.4863	35.6843	41.0263	41.5743	41.2133	41.1923	41.6233	43.9584	41.5743	49.4243
	56	41.2864	47.6364	34.2184	35.4164	47.7584	33.3064	48.9454	31.9244	48.3554	45.3397	31.3064	49.1564
	60	42.6677	49.0177	35.5997	36.7977	49.1397	34.6877	50.3267	33.3057	49.7367	30.0256	32.6877	50.5377
	120	27.3536	33.7036	20.2856	21.4836	33.8256	19.3736	35.0126	17.9916	34.4226	16.7933	17.3736	35.2236
	240	14.1212	20.4712	7.05325	8.25125	20.5933	6.14125	21.7802	4.75925	21.1902	15.197	4.14125	26.9913
	360	12.525	18.875	5.45697	6.65497	20.997	4.54497	20.184	3.16297	22.594	2.672	2.54497	24.395
