# Supplementary material for: Evaluation of Mucociliary Clearance by Three Dimension Micro-CT-SPECT in Guinea Pig: Role of Bitter Taste Agonists
Source: PLoS One. 2016 Oct 10;11(10):e0164399. doi: 10.1371/journal.pone.0164399 (PMC5056690; doi:10.1371/journal.pone.0164399)
Supplement: S4 Fig — (XLSX) [file pone.0164399.s004.xlsx]

## Sheet: Hoja1
Figure S4
% of MAA Tc99m radiation intensity
Time (min)	Control
0	100	100	100	100	100	100	100	100	100	100	100	100
4	102.852	96.5016	109.902	101.482	100.362	105.262	103.722	100.902	101.872	103.021	102.672	102.967
8	101.214	90.8636	108.264	99.8436	109.724	103.624	102.084	99.2636	100.234	101.383	101.034	104.329
12	95.1642	100.292	95.692	102.272	116.152	116.052	104.512	101.692	102.662	103.811	103.462	106.757
16	101.974	101.624	102.024	100.604	99.4843	104.384	102.844	100.024	100.994	102.143	101.794	101.089
20	100.308	93.9582	107.358	98.9382	97.8182	102.718	101.178	98.3582	99.3282	100.477	100.128	101.423
24	101.02	94.6699	109.07	99.6499	98.5299	103.43	101.89	99.0699	100.04	101.189	100.84	109.135
28	103.849	97.4988	110.899	102.479	101.359	106.259	104.719	101.899	102.869	104.018	100.669	109.964
32	101.45	95.0995	108.499	100.079	98.9595	103.859	102.32	95.4995	100.469	101.618	101.269	114.564
36	107.044	105.694	104.094	105.674	104.554	109.454	107.914	105.094	106.064	107.213	106.864	114.159
40	97.3075	90.9575	104.358	93.9375	92.8175	99.7175	98.1775	92.3575	96.3275	97.4765	97.1275	114.422
44	94.5524	90.2024	101.602	93.1824	92.0624	96.9624	95.4224	92.6024	93.5724	94.7214	92.3724	92.6674
48	92.1012	92.7512	95.1512	90.7312	89.6112	91.5112	92.9712	90.1512	91.1212	92.2702	91.9212	92.2162
52	95.736	89.386	95.786	94.366	93.246	98.146	96.606	103.786	94.756	95.905	95.556	95.4102
56	92.427	86.077	99.477	91.057	89.937	94.837	93.297	90.477	91.447	92.596	92.247	95.542
60	94.9884	88.6384	102.038	93.6184	92.4984	97.3984	95.8584	93.0384	94.0084	95.1574	94.8084	93.1034
120	66.7751	75.4251	112.825	70.4051	79.2851	84.1851	82.6451	79.8251	80.7951	81.9441	81.5951	81.8901
240	66.1693	59.8193	98.2193	54.7993	53.6793	62.5793	62.0393	60.2193	65.1893	76.3383	75.9893	76.2843
360	66	50.65	88.05	50.63	58.51	63.41	61.87	59.05	40.02	71.169	70.82	71.115
Time (min)	Chloroquine 1 mM
0	100	100	100	100	100	100	100	100	100	100	100	100
4	99.6291	94.3091	104.698	100.489	95.5071	105.753	96.0181	103.069	101.199	96.8891	105.039	94.1332
8	98.1246	92.8046	104.194	98.9846	94.0026	105.249	90.5136	103.565	104.695	95.3846	105.535	93.0276
12	99.0892	92.7692	106.158	99.9492	94.9672	105.213	95.4782	104.529	104.659	96.3492	104.499	93.9922
16	98.8076	92.4876	103.877	99.6676	90.6856	104.932	90.1966	104.248	104.378	96.0676	105.218	93.7106
20	100.634	95.314	105.703	101.494	96.512	106.758	90.023	104.074	109.204	97.894	109.044	90.537
24	97.0375	91.7175	102.106	97.8975	92.9155	103.161	90.4265	100.477	98.6075	94.2975	109.447	91.9405
28	99.0051	93.6851	104.074	99.8651	94.8831	105.129	95.3941	102.445	100.575	96.2651	109.415	90.9081
32	97.9193	92.5993	102.988	98.7793	93.7973	104.043	94.3083	104.359	99.4892	95.1793	109.329	90.8222
36	97.8016	92.4815	102.871	98.6616	93.6796	103.926	94.1906	101.242	99.3715	95.0616	103.212	92.455
40	97.5274	92.2074	102.596	98.3874	93.4054	103.651	93.9164	100.967	99.0974	94.7874	102.937	92.039
44	97.1033	91.7833	102.172	97.9633	92.9813	103.227	93.4923	100.543	98.6733	94.3633	102.513	91.029
48	96.085	90.765	101.154	96.945	91.963	102.209	92.474	99.525	97.655	93.345	101.495	90.0298
52	96.0298	90.7098	101.099	96.8898	91.9078	102.154	92.4188	99.4698	97.5998	93.0878	101.44	90.9328
56	91.8508	86.5308	96.9198	92.7108	89.7288	97.9748	91.2398	93.2908	93.4208	89.1108	92.2608	90.7538
60	91.6134	90.2934	98.6824	94.4734	76.4914	99.7374	77.0024	97.0534	95.1834	78.8734	98.0234	98.5164
120	91.8605	75.5404	98.9295	94.7204	64.7385	96.9844	64.2494	97.3004	69.4304	65.1205	73.2704	75.7635
240	91.3208	63.0008	98.3898	60.1808	55.1987	74.4447	56.7097	71.7608	69.8907	57.5808	73.7308	54.2238
360	60	44.68	75.069	60.86	55.878	76.124	46.389	63.44	61.57	47.26	75.41	54.903
Time (min)	Denatonium 1 mM
	Mean	SD	N
0	100	100	100	100	100	100	100	100	100	100	100	100
4	104.88	104.56	104.949	105.74	100.758	105.004	101.269	104.32	104.45	102.14	105.29	104.783
8	99.729	94.409	104.798	100.589	95.607	105.853	96.118	103.169	101.299	96.989	100.139	99.632
12	94.1495	94.8295	93.2185	95.0095	90.0275	100.274	90.5385	97.5895	95.7195	94.4095	94.5595	94.0525
16	97.992	97.672	103.061	98.852	93.87	97.116	94.381	97.432	99.562	95.252	97.402	92.895
20	90.9565	90.6365	105.025	96.8165	91.8345	102.081	92.3455	99.3965	97.5265	90.2165	106.367	87.8595
24	92.62	92.3	97.689	92.48	92.498	92.744	92.009	96.06	94.19	92.88	92.03	87.523
28	99.657	99.337	99.726	100.517	99.535	99.781	99.046	99.097	99.227	96.917	99.067	99.56
32	97.358	97.038	97.427	98.218	93.236	97.482	93.747	97.798	98.928	97.618	97.768	98.261
36	93.709	88.389	98.778	94.569	89.587	99.833	90.098	97.149	95.279	90.969	95.119	95.612
40	92.492	87.172	97.561	93.352	88.37	92.616	88.881	95.932	92.062	91.752	97.902	92.395
44	94.582	89.262	99.651	95.442	90.46	100.706	90.971	98.022	96.152	91.842	99.992	89.055
48	93.811	88.491	98.88	94.671	89.689	99.935	90.2	97.251	95.381	91.071	99.887	88.714
52	91.424	88.104	96.493	92.284	87.302	97.548	87.813	94.864	92.994	88.684	96.834	86.327
56	91.48	86.16	96.549	92.34	87.358	97.604	91.869	94.92	93.05	89.74	96.89	88.383
60	98.661	93.341	103.73	99.521	94.539	104.785	95.05	102.101	100.231	95.921	104.071	93.064
120	81.2275	75.9075	86.2965	82.0875	77.1055	87.3515	77.6165	84.6675	62.7975	98.4875	96.6375	66.1305
240	66.1835	60.8635	71.2525	67.0435	52.0615	72.3075	52.5725	89.6235	60.7535	63.4435	91.5935	51.0865
360	59	53.68	64.069	59.86	54.878	65.124	55.389	62.44	60.57	52.26	84.41	43.903
Time (min)	Saccharin 1 mM
	Mean	SD	N
0	100	100	100	100	100	100	100	100	100	100	100	100
4	97.34	92.02	102.409	98.2	93.218	103.464	90.729	100.78	98.91	90.6	108.75	98.243
8	103.13	97.81	104.178	103.99	99.008	109.254	99.519	106.57	105.7	100.39	108.54	98.033
12	108.24	102.92	118.309	109.1	104.118	114.364	104.629	111.68	109.81	91.5	118.65	103.143
16	94.06	88.74	99.129	94.92	89.938	100.184	90.449	97.5	95.63	91.32	94.47	94.963
20	99.19	93.87	104.259	100.05	95.068	105.314	95.579	102.63	100.76	96.45	104.6	99.093
24	97.98	92.66	103.049	98.84	93.858	104.104	94.369	101.42	99.55	90.24	103.39	92.883
28	101.08	95.76	106.149	101.94	99.958	107.204	97.469	101.52	102.65	101.34	101.49	95.983
32	102.07	96.75	107.139	102.93	97.948	110.194	90.459	105.51	109.64	94.33	112.48	90.973
36	97.28	96.96	97.349	98.14	93.158	103.404	96.669	96.72	98.85	97.54	102.69	97.183
40	96.41	91.09	101.479	97.27	92.288	102.534	92.799	99.85	90.98	90.67	108.82	96.313
44	93.38	88.06	98.449	94.24	89.258	99.504	89.769	96.82	94.95	90.64	98.79	88.083
48	110.71	110.39	110.779	111.57	106.588	116.834	107.099	114.15	112.28	107.97	110.12	110.613
52	93.52	88.2	98.589	94.38	89.398	99.644	89.909	96.96	95.09	90.78	110.93	88.423
56	103.37	98.05	108.439	104.23	99.248	109.494	99.759	106.81	104.94	100.63	108.08	98.255
60	101.08	95.76	106.149	101.94	96.958	107.204	97.469	104.52	102.65	98.34	116.49	85.983
120	80.11	74.79	85.179	80.97	75.988	86.234	70.499	83.55	81.68	77.37	115.52	63.013
240	69.43	64.11	74.499	70.29	55.308	75.554	60.819	72.87	71	66.69	110.84	54.333
360	62.67	57.35	77.739	53.53	58.548	68.794	59.059	66.11	54.24	59.93	98.08	37.573
