# Supplementary material for: Evaluation of Mucociliary Clearance by Three Dimension Micro-CT-SPECT in Guinea Pig: Role of Bitter Taste Agonists
Source: PLoS One. 2016 Oct 10;11(10):e0164399. doi: 10.1371/journal.pone.0164399 (PMC5056690; doi:10.1371/journal.pone.0164399)
Supplement: S5 Fig — (XLSX) [file pone.0164399.s005.xlsx]

## Sheet: Hoja1
	Figure S5
	% of Tc99m nanocolloids radiation intensity
	Time (min)	Control
	0	100	100	100	100	100	100	100	100	100	100	100	100
	4	103.642	94.322	108.711	118.502	99.52	109.766	100.031	107.082	105.212	100.902	109.052	90.545
	8	101.974	86.6543	107.043	112.834	92.8523	112.098	98.3633	105.414	103.544	99.2343	107.384	90.8773
	12	100.308	94.9882	105.377	101.168	96.1862	106.432	90.6972	103.748	101.878	97.5682	115.718	95.2112
	16	106.02	100.7	111.089	106.88	101.898	112.144	102.409	109.46	107.59	103.28	111.43	100.023
	20	103.849	98.5288	118.918	104.709	89.7268	109.973	100.238	107.289	105.419	101.109	109.259	98.7518
	24	100.45	95.1295	105.519	101.309	96.3275	106.573	96.8385	103.889	102.019	92.7095	105.859	100.353
	28	100.044	94.7236	115.113	100.904	95.9216	116.168	90.4326	103.484	101.614	92.3036	105.454	90.9466
	32	97.3075	91.9875	102.377	95.1675	90.1855	113.431	90.6965	100.748	98.8775	91.5675	112.718	90.2105
	36	94.5524	92.2324	94.6214	95.4124	90.4304	100.676	94.9414	94.9924	96.1224	94.8124	94.9624	89.4554
	40	92.1012	86.7812	97.1702	92.9612	87.9792	98.2252	80.4902	95.5412	93.6712	89.3612	107.511	87.0042
	44	95.736	90.416	100.805	96.596	91.614	101.86	92.125	99.176	97.306	92.996	101.146	90.002
	48	92.427	87.107	97.496	93.287	88.305	98.551	88.816	95.867	93.997	89.687	97.837	85.33
	52	90.9884	85.6684	94.0574	91.8484	86.8664	97.1124	87.3774	94.4284	92.5584	88.2484	96.3984	85.8914
	56	89.7751	84.4551	94.8441	90.6351	85.6531	95.8991	86.1641	93.2151	91.3451	87.0351	90.1851	89.6781
	60	86.1693	80.8493	91.2383	87.0293	82.0473	92.2933	82.5583	89.6093	87.7393	83.4293	86.5793	86.0723
	120	88.0644	52.7443	43.1334	58.9243	53.9423	64.1883	54.4534	61.5043	59.6343	55.3243	55.4744	57.9674
	240	43.3839	34.0639	48.4529	44.2439	30.2619	49.5079	49.7729	60.8239	44.9539	40.6439	48.7939	34.2869
	360	39.9063	25.5863	44.9753	40.7663	35.7843	46.0303	36.2953	60.3463	41.4763	37.1663	45.3163	24.8093
	Time (min)	Chloroquine 1 mM
	0	100	100	100	100	100	100	100	100	100	100	100	100
	4	84.0892	78.7692	89.1582	84.9492	79.9672	90.2132	80.4782	80.5292	85.6592	74.3492	89.4992	98.9922
	8	84.8076	79.4876	89.8766	80.6676	80.6856	90.9316	81.1966	88.2476	86.3776	72.0676	90.2176	96.7106
	12	84.634	79.314	89.703	85.494	80.512	90.758	81.023	88.074	83.204	71.894	90.044	95.537
	16	82.0375	76.7175	87.1065	82.8975	77.9155	88.1615	78.4265	85.4775	83.6075	79.2975	87.4475	76.3548
	20	82.0051	76.6851	87.0741	82.8651	77.8831	88.1291	78.3941	85.4451	88.5751	74.2651	87.4151	76.9081
	24	77.9193	72.5993	82.9883	78.7793	73.7973	84.0433	74.3083	81.3593	74.4892	75.1793	83.3293	76.8222
	28	77.8016	72.4815	82.8706	78.6616	73.6796	83.9256	70.1906	81.2416	79.3715	75.0616	83.2116	76.7045
	32	77.5274	72.2074	82.5964	78.3874	73.4054	83.6514	73.9164	80.9674	79.0974	70.7874	82.9374	76.4304
	36	77.1033	71.7833	82.1723	77.9633	72.9813	83.2273	73.4923	80.5433	78.6733	70.3633	82.5133	77.0063
	40	76.085	70.765	81.154	76.945	71.963	82.209	72.474	79.525	77.655	73.345	81.495	72.988
	44	76.0298	70.7098	81.0988	76.8898	71.9078	82.1538	72.4188	79.4698	77.5998	73.2898	81.4398	70.0328
	48	71.8508	66.5308	76.9198	72.7108	67.7288	77.9748	68.2398	75.2908	73.4208	69.1108	74.2608	69.7538
	52	73.6134	68.2934	78.6824	74.4734	69.4914	79.7374	70.0024	77.0534	65.1834	79.8734	79.0234	68.5164
	56	70.8605	65.5404	75.9295	71.7204	66.7385	76.9844	67.2494	74.3004	72.4304	68.1205	76.2704	65.1985
	60	68.3208	63.0008	73.3898	69.1808	64.1988	74.4447	64.7097	71.7608	69.8907	65.5808	73.7308	63.2238
	120	48.1311	42.8111	53.2001	48.9911	54.0091	44.2551	44.5201	51.5711	49.7011	45.3911	56.5411	40.0341
	240	28.1137	22.7937	23.1827	28.9737	23.9917	24.2377	24.5027	31.5537	29.6837	25.3737	53.5237	23.0167
	360	22.7931	17.4731	27.8621	23.6531	18.6711	28.9171	19.1821	26.2331	14.3631	10.0531	48.2031	11.6961
	Time (min)	Denatonium 1 mM
	0	100	100	100	100	100	100	100	100	100	100	100	100
	4	87.992	82.672	87.061	88.852	83.87	94.116	84.381	91.432	89.562	85.252	93.402	82.895
	8	91.9565	86.6365	97.0255	92.8165	87.8345	92.0805	91.3455	91.3965	91.5265	91.2165	93.3665	90.8595
	12	92.62	87.3	97.689	93.48	88.498	92.744	92.009	92.06	92.19	92.88	92.03	92.523
	16	89.657	84.337	89.726	90.517	89.535	89.781	89.046	89.097	91.227	86.917	89.067	89.56
	20	87.358	87.038	87.427	88.218	83.236	93.482	83.747	90.798	88.928	87.618	87.768	87.261
	24	83.709	78.389	80.778	84.569	79.587	89.833	80.098	87.149	85.279	80.969	89.119	88.612
	28	82.492	77.172	87.561	83.352	82.37	82.616	82.881	82.932	82.062	79.752	87.902	82.395
	32	84.582	79.262	89.651	85.442	80.46	90.706	80.971	88.022	86.152	81.842	84.992	84.485
	36	83.811	78.491	88.88	84.671	83.689	89.935	80.2	83.251	85.381	81.071	83.221	83.714
	40	81.424	76.104	86.493	82.284	77.302	87.548	77.813	84.864	82.994	81.684	81.834	81.327
	44	81.48	76.16	86.549	82.34	77.358	87.604	77.869	84.92	83.05	78.74	81.89	81.383
	48	78.661	73.341	83.73	79.521	74.539	84.785	78.05	78.101	78.231	78.921	78.071	78.564
	52	81.2275	75.9075	86.2965	82.0875	77.1055	87.3515	77.6165	84.6675	82.7975	78.4875	84.6375	76.1305
	56	78.1835	72.8635	83.2525	79.0435	74.0615	84.3075	74.5725	81.6235	79.7535	75.4435	83.5935	76.0865
	60	67.32	62	67.389	68.18	67.198	73.444	63.709	70.76	68.89	64.58	67.73	67.223
	120	40.1241	34.8041	45.1931	40.9841	36.0021	70.2481	36.5131	43.5641	41.6941	37.3841	45.5341	15.0271
	240	31.4977	16.1777	26.5667	22.3577	17.3757	27.6217	17.8867	34.9377	13.0677	18.7577	16.9077	16.4007
	360	31.5747	13.2547	23.6437	29.4347	14.4527	24.6987	14.9637	22.0147	20.1447	15.8347	3.98466	8.47766
	Time (min)	Saccharin 1 mM
	0	100	100	100	100	100	100	100	100	100	100	100	100
	4	101.21	95.89	106.279	102.07	97.088	107.334	97.599	104.65	102.78	99.47	106.62	96.03
	8	94.14	78.82	99.209	95	90.018	100.264	90.529	97.58	95.71	91.4	99.55	99.043
	12	99.02	93.7	104.089	99.88	94.898	105.144	95.409	102.46	100.59	96.28	104.43	93.123
	16	97.64	92.32	102.709	98.5	93.518	103.764	94.029	101.08	99.21	94.9	103.05	92.043
	20	100.47	95.15	105.539	101.33	96.348	106.594	96.859	103.91	102.04	97.73	115.88	85.373
	24	100.71	100.39	105.779	101.57	96.588	106.834	97.099	104.15	102.28	97.97	102.12	95.013
	28	97.16	91.84	102.229	98.02	93.038	103.284	93.549	100.6	98.73	94.42	112.57	82.063
	32	96.62	91.3	101.689	97.48	92.498	102.744	93.009	100.06	98.19	93.88	102.03	91.023
	36	93.24	87.92	98.309	94.1	89.118	99.364	89.629	96.68	94.81	90.5	96.65	88.143
	40	94.43	89.11	99.499	95.29	90.308	100.554	90.819	97.87	96	92.69	99.84	89.303
	44	93.33	88.01	98.399	94.19	79.208	110.454	89.719	96.77	94.9	90.59	98.74	88.233
	48	93.32	88	98.389	94.18	89.198	99.444	89.709	96.76	94.89	91.58	98.73	88.023
	52	91.25	85.93	96.319	92.11	87.128	97.374	87.639	94.69	92.82	88.51	97.66	86.253
	56	89.59	84.27	94.659	90.45	85.468	95.714	85.979	93.03	91.16	86.85	91	84.493
	60	83.92	78.6	88.989	84.78	79.798	90.044	80.309	87.36	85.49	71.18	84.33	88.823
	120	47.22	41.9	52.289	48.08	47.098	47.344	43.609	48.66	48.79	44.48	47.63	47.123
	240	35.01	29.69	35.079	35.87	35.888	35.134	35.399	38.45	36.58	32.27	35.42	35.913
	360	31.11	25.79	31.179	31.97	26.988	37.234	31.499	34.55	32.68	31.37	31.52	31.013
