# Supplementary material for: Evaluation of Mucociliary Clearance by Three Dimension Micro-CT-SPECT in Guinea Pig: Role of Bitter Taste Agonists
Source: PLoS One. 2016 Oct 10;11(10):e0164399. doi: 10.1371/journal.pone.0164399 (PMC5056690; doi:10.1371/journal.pone.0164399)
Supplement: S6 Fig — (XLSX) [file pone.0164399.s006.xlsx]

## Sheet: Chloroquine
Figure S6
Human Bronchi Relaxation
Chloroquine
10-6 M	10-5 M	10-4 M	3x10-4 M	10-3 M
0	0	20	48.7805	96.5854
0	5.66038	25.0943	60	86.7925
0	9.83606	34.4262	59.0164	95
0	10	32.8571	77.1429	85.7143
0	5.4	18	58.3647	98.5643
0	0	34.7923	61.1954	84.0457
0	10.2254	27.1574	47.648	83.4674
0	9.80549	32.2214	78.432	99.1344
Denatonium
10-6 M	10-5 M	10-4 M	3x10-4 M	10-3 M
0	3.77359	17.4528	60.8491	97.1698
8.31541	27.9928	68.1004	88.8889	88.8889
6.82353	28.7059	65.6471	76.4706	98.3529
2.77778	23.7302	71.0318	100	100
6.98529	36.3971	91.6176	100	100
11.3497	12.7684	62.4233	92.3696	93.4816
6.66667	19.1667	52.0833	75	100
Saccharin
10-6 M	10-5 M	10-4 M	3x10-4 M	10-3 M
0	4.84849	33.3333	80	100
0	7	31	82	100
0	2	30	70	95
0	4.65	28.2	74.7	99.215
0	8.24	36.14	81.36	100
0	4.44	37.36	68.24	94.6824
0	8.24	34.24	70.25	99.14
0	2.45	32.24	88.35	96.25
0	0	32.3	81.3	100

## Sheet: Denatonium
10-6 M	10-5 M	10-4 M	3x10-4 M	10-3 M
0	3.77359	17.4528	60.8491	97.1698
8.31541	27.9928	68.1004	88.8889	88.8889
6.82353	28.7059	65.6471	76.4706	98.3529
2.77778	23.7302	71.0318	100	100
6.98529	36.3971	91.6176	100	100
11.3497	12.7684	62.4233	92.3696	93.4816
6.66667	19.1667	52.0833	75	100

## Sheet: Saccharin
10-6 M	10-5 M	10-4 M	3x10-4 M	10-3 M
0	4.84849	33.3333	80	100
0	7	35	82	100
0	2	30	70	95
